# Supplementary material for: Acyl chain asymmetry and polyunsaturation of brain phospholipids facilitate membrane vesiculation without leakage
Source: eLife. 2018 Mar 15;7:e34394. doi: 10.7554/eLife.34394 (PMC5903860; doi:10.7554/eLife.34394)
Supplement: Supplementary file 2. [file elife-34394-supp2.txt]

;mdp file for CG pulling simulation
; with Gromacs4.5.x
; Manni et al. 2018
;mdp for MD production with F=175 for POPC membrane
;
; VARIOUS PREPROCESSING OPTIONS
title                    = Pulling_POPC
cpp                      = /lib/cpp
include                  = 
define                   = -DPOSRES

; RUN CONTROL PARAMETERS
integrator               = md
tinit                    = 0
dt                       = 0.02
nsteps                   = 10000000
init_step                = 0
comm-mode                = Linear
nstcomm                  = 1
comm-grps                = 

; OUTPUT CONTROL OPTIONS
nstxout                  = 250000
nstvout                  = 250000
nstfout                  = 0
nstlog                   = 50000
nstenergy                = 50000
nstxtcout                = 50000
xtc_precision            = 100
xtc-grps                 = POPX  POPC W 
energygrps               = POPX  W POPC

; NEIGHBORSEARCHING PARAMETERS
nstlist                  = 10
ns_type                  = grid
pbc                      = xyz
rlist                    = 1.2
domain-decomposition     = no

; OPTIONS FOR ELECTROSTATICS AND VDW
coulombtype              = Shift
rcoulomb_switch          = 0.0
rcoulomb                 = 1.2
epsilon_r                = 15
vdw_type                 = Shift
rvdw_switch              = 0.9
rvdw                     = 1.2
DispCorr                 = No
table-extension          = 1
; Spacing for the PME/PPPM FFT grid
fourierspacing           = 0.12


; OPTIONS FOR WEAK COUPLING ALGORITHMS
tcoupl                   = v-rescale
tc-grps                  = POPX_POPC W 
tau_t                    = 1.0 1.0 
ref_t                    = 310 310 
Pcoupl                   = Berendsen
Pcoupltype               = semiisotropic
tau_p                    = 4.0   4.0
compressibility          = 5e-5  5e-5
ref_p                    = 1  1

; GENERATE VELOCITIES FOR STARTUP RUN
gen_vel                  = yes
gen_temp                 = 310
gen_seed                 = -1 

; OPTIONS FOR BONDS    
constraints              = none
constraint_algorithm     = Lincs
unconstrained_start      = no
Shake-SOR                = no
shake_tol                = 0.0001
lincs_order              = 6
lincs-iter               = 2
lincs_warnangle          = 30
morse                    = no

; ENERGY GROUP EXCLUSIONS
energygrp_excl           = 

; COM pulling               
pull                     = constant_force
pull_geometry            = direction
pull_nstxout             = 10
pull_nstfout             = 10
pull_ngroups             = 1
pull_group1              = POPX
pull_group0              = W
pull_vec1                = 0 0 1
pull_k1                  = -175
