# Supplementary material for: Acyl chain asymmetry and polyunsaturation of brain phospholipids facilitate membrane vesiculation without leakage
Source: eLife. 2018 Mar 15;7:e34394. doi: 10.7554/eLife.34394 (PMC5903860; doi:10.7554/eLife.34394)
Supplement: Supplementary file 3. [file elife-34394-supp3.txt]

;mdp file for all-atom simulation
; with Gromacs5.0.x
; Manni et al. 2018
;mdp for MD production
;
integrator              = md
dt                      = 0.002
tinit			= 0
nsteps                  = 200000000
nstlog                  = 100000
nstxout                 = 500000
nstvout                 = 500000
nstfout                 = 0
nstcalcenergy           = 100
nstenergy               = 500
nstxout-compressed	= 5000
;
nstlist                 = 10
rlist                   = 1.2
coulombtype             = PME
rcoulomb                = 1.2
cutoff-scheme           = Verlet
vdwtype                 = Cut-off
vdw-modifier            = Force-switch
rvdw_switch             = 1.0
rvdw                    = 1.2
fourierspacing          = 0.15
pme_order               = 6
DispCorr		= no
;
tcoupl                  = V-rescale
tc_grps 		= MEMB   SOL_ION
tau_t           	= 1.0     1.0
ref_t           	= 303     303
;
pcoupl                  = Parrinello-Rahman
pcoupltype              = semiisotropic
tau_p                   = 5.0     5.0
compressibility         = 4.5e-5  4.5e-5
ref_p                   = 1.0     1.0
;
constraints             = h-bonds
constraint_algorithm    = LINCS
continuation		= yes
;
nstcomm                 = 1
comm_mode               = linear
comm_grps               = MEMB   SOL_ION
;
refcoord_scaling        = com
;generate velocites
gen_vel                = no
gen_temp               = 303.0
gen_seed               = -1
